# Supplementary material for: Effect of Mindful Hypnotherapy on Psychological Distress: A Systematic Review and Meta-Analysis
Source: Behav Sci (Basel). 2026 Jan 13;16(1):107. doi: 10.3390/bs16010107 (PMC12837898; doi:10.3390/bs16010107)
Supplement: Supplementary file 1 [file behavsci-16-00107-s001.zip]

Archive with 1 entries (1 files):
- Supplement 1_Search strategy.pdf
